# Supplementary material for: Trajectories of dementia-related cognitive decline in a large mental health records derived patient cohort
Source: PLoS One. 2017 Jun 7;12(6):e0178562. doi: 10.1371/journal.pone.0178562 (PMC5462385; doi:10.1371/journal.pone.0178562)
Supplement: S2 Table — Values for sigma determined using sigest function from the kernlab library in R (XLSX) [file pone.0178562.s002.xlsx]

## Sheet: Sheet1
SVM model	Tuning parameter	Values
Linear	cost	0.001, 0.01, 0.1, 1, 10
Polynomial	cost	0.001, 0.01, 0.1, 1, 10
	scale	0.01, 0.1, 1, 10
	degree	2, 3
Radial	cost	0.001, 0.01, 0.1, 1, 10
	sigma	0.039, 0.0646, 0.1635
		sigest function (kernlab library in R)
