# Supplementary material for: Trajectories of dementia-related cognitive decline in a large mental health records derived patient cohort
Source: PLoS One. 2017 Jun 7;12(6):e0178562. doi: 10.1371/journal.pone.0178562 (PMC5462385; doi:10.1371/journal.pone.0178562)
Supplement: S3 Table — N sample size, SD standard deviation, IQR interquartile range Omnibus p-value derived from chi-square, Fisher extact or Kruskal-Wallis tests; if Fisher extact test only p-value reported (XLSX) [file pone.0178562.s003.xlsx]

## Sheet: Sheet1
	Trajectories						Omnibus
Charateristics	1	2	3	4	5	6	X, df, p-value* or kruskal wallis, p-value
% (N)	14 (483)	22 (766)	22 (773)	8 (302)	18 (619)	14 (498)	-
% Male (N)	46 (221)	38 (293)	38 (296)	37 (112)	34 (208)	34 (167)	21.714, 5, 0.00059
% White (N)	82 (395)	78 (599)	80 (619)	78 (237)	76 (472)	75 (374)	31.79, 15, 0.00687
% Age left school: 16:22 years (N)	8 (41)	7 (54)	4 (30)	4 (12)	3 (21)	2 (11)	102, 20, < 0.0001
% cohabiting status: cohabiting (N)	39 (187)	34 (258)	34 (265)	34 (103)	34 (210)	31 (156)	0.4368
% retirement status: retired (N)	23 (113)	24 (184)	22 (169)	25 (77)	20 (124)	24 (120)	0.0715
mean Age (sd)	76 (10)	79 (10)	81 (10)	80 (11)	82 (10)	81 (11)	180.97, 5, 3.78E-36
mean Baseline MMSE score (sd)	28 (2)	25 (3)	22 (4)	24 (7)	18 (4)	15 (4)	2311, 5, < 0.0001
mean MMSE difference (sd)	0 (3)	1 (5)	2 (6)	10 (14)	2 (6)	5 (9)	369.92, 5, 9E-78
mean maximum years follow up (sd)	1.7 (2.4)	1.9 (2.4)	1.8 (2.1)	2.1 (2.1)	1.6 (2.0)	1.3 (1.6)	93.98, 5, 9.768e-19
median rate of change (IQR)	0 (0.91)	-0.39 (2.49)	-0.94 (3.00)	-4.00 (7.21)	-1.31 (3.25)	-3.50 (6.88)	368.24, 5, 2.06E-77
