# Supplementary material for: Trajectories of dementia-related cognitive decline in a large mental health records derived patient cohort
Source: PLoS One. 2017 Jun 7;12(6):e0178562. doi: 10.1371/journal.pone.0178562 (PMC5462385; doi:10.1371/journal.pone.0178562)
Supplement: S4 Table — N sample size, SD standard deviation, IQR interquartile range Omnibus p-value derived from chi-square, Fisher extact or Kruskal-Wallis tests; if Fisher extact test only p-value reported (XLSX) [file pone.0178562.s004.xlsx]

## Sheet: Sheet1
		Trajectories (% (N))						Omnibus
HoNOS scores		1	2	3	4	5	6	X, df, p-value*
Behavioural disturbance	None	73 (355)	72 (552)	69 (530)	60 (181)	64 (398)	51 (253)	0.0005
	Minor	15 (74)	16 (119)	18 (142)	19 (57)	20 (126)	26 (131)
	Mild	7 (35)	9 (67)	10 (76)	12 (35)	10 (64)	14 (71)
	Moderate or severe	4 (19)	4 (28)	3 (25)	10 (29)	5 (31)	9 (43)
Non-accidental self injury	None	88 (423)	91 (695)	94 (729)	94 (283)	94 (584)	95 (475)	0.0005
	Minor	7 (32)	4 (32)	4 (30)	5 (15)	5 (28)	3 (17)
	Mild	3 (16)	3 (21)	1 (9)	1 (3)	1 (6)	1 (3)
	Moderate or severe	2 (12)	2 (18)	1 (5)	0 (5)	0 (1)	1 (3)
Drink or drug use	None	91 (440)	90 (692)	94 (728)	91 (276)	94 (581)	92 (458)	0.293
	Minor	4 (20)	4 (27)	3 (22)	3 (10)	2 (12)	3 (17)
	Mild	2 (12)	3 (24)	2 (14)	2 (6)	2 (15)	2 (11)
	Moderate or severe	2 (11)	3 (23)	1 (9)	3 (10)	2 (11)	2 (12)
Cognitive problems	None	34 (164)	15 (114)	5 (40)	12 (37)	2 (14)	1 (4)	0.0005
	Minor	47 (227)	37 (283)	25 (199)	30 (92)	11 (70)	9 (45)
	Mild	16 (75)	42 (323)	55 (427)	42 (126)	52 (324)	40 (199)
	Moderate or severe	4 (17)	6 (46)	14 (107)	16 (47)	34 (211)	50 (250)
Physical illness or disability	None	30 (146)	27 (206)	24 (187)	20 (60)	25 (154)	20 (102)	34.108, 15, 0.00329
	Minor	28 (137)	30 (226)	31 (239)	25 (76)	30 (183)	28 (141)
	Mild	22 (1040	24 (185)	25 (195)	31 (95)	24 (150)	25 (123)
	Moderate or severe	20 (96)	19 (149)	20 (152)	24 (71)	21 (132)	27 (132)
Hallucinations and/or delusions or false beliefs	None	78 (378)	80 (609)	80 (621)	69 (209)	78 (482)	68 (341)	0.0005
	Minor	7 (32)	6 (45)	7 (56)	11 (34)	10 (62)	12 (49)
	Mild	6 (27)	8 (63)	6 (47)	11 (32)	8 (51)	11 (56)
	Moderate or severe	10 (46)	6 (49)	6 (49)	9 (27)	4 (24)	8 (42)
Depressive symptoms	None	43 (207)	50 (386)	50 (390)	53 (160)	57 (352)	53 (266)	0.0005
	Minor	26 (124)	27 (204)	29 (225)	26 (79)	25 (152)	29 (146)
	Mild	20 (95)	14 (108)	14 (106)	14 (42)	12 (77)	13 (66)
	Moderate or severe	12 (57)	9 (68)	7 (52)	7 (21)	6 (38)	4 (20)
Other mental and behavioural problems	None	40 (191)	50 (381)	52 (403)	55 (166)	53 (327)	52 (261)	59.8, 15, < 0.0001
	Minor	22 (105)	19 (148)	22 (167)	16 (49)	19 (117)	17 (84)
	Mild	20 (95)	19 (148)	15 (113)	18 (55)	20 (124)	21 (103)
	Moderate or severe	19 (92)	12 (89)	12 (90)	11 (32)	8 (51)	10 (5)
Social or supportive relationships	None	62 (299)	63 (483)	65 (502)	58 (175)	61 (377)	55 (276)	0.031
	Minor	18 (87)	21 (163)	21 (164)	21 (62)	23 (140)	23 (117)
	Mild	14 (66)	10 (78)	9 (69)	14 (41)	11 (69)	14 (70)
	Moderate or severe	6 (31)	5 (42)	5 (38)	8 (24)	5 (33)	7 (35)
Activities of daily living	None	45 (219)	39 (301)	25 (192)	22 (67)	18 (111)	11 (57)	340, 15, < 0.0001
	Minor	29 (141)	28 (213)	29 (223)	32 (96)	27 (168)	23 (117)
	Mild	17 (81)	23 (178)	31 (242)	28 (85)	36 (225)	33 (165)
	Moderate or severe	9 (42)	10 (73)	15 (116)	18 (54)	19 (115)	32 (159)
Living conditions	None	73 (351)	73 (560)	69 (533)	64 (193)	67 (417)	68 (338)	0.154
	Minor	15 (71)	16 (125)	20 (155)	22 (67)	19 (119)	18 (91)
	Mild	8 (39)	7 (53)	7 (57)	10 (31)	19 (56)	9 (43)
	Moderate or severe	5 (22)	4 (28)	4 (28)	4 (11)	27 (4)	5 (26)
Work and leisure activities	None	54 (263)	53 (406)	44 (341)	46 (139)	39 (240)	36 (177)	78, 15, < 0.0001
	Minor	23 (71)	24 (184)	28 (217)	25 (77)	31 (193)	27 (134)
	Mild	14 (67)	16 (119)	18 (140)	19 (56)	19 (116)	26 (130)
	Moderate or severe	9 (42)	7 (57)	10 (75)	10 (30)	11 (70)	11 (57)
