# Supplementary material for: Trajectories of dementia-related cognitive decline in a large mental health records derived patient cohort
Source: PLoS One. 2017 Jun 7;12(6):e0178562. doi: 10.1371/journal.pone.0178562 (PMC5462385; doi:10.1371/journal.pone.0178562)
Supplement: S5 Table — N sample size, SD standard deviation, IQR interquartile range Omnibus p-value derived from chi-square, Fisher extact or Kruskal-Wallis tests; if Fisher extact test only p-value reported (XLSX) [file pone.0178562.s005.xlsx]

## Sheet: Sheet1
		Trajectories (% Prescribed)						Omnibus
		1	2	3	4	5	6	${\chi}^2, df, p-value*
Dementia	Donepezil	10 (48)	25 (188)	36 (280)	25 (77)	34 (209)	29 (144)	121, 5, \textless 0.0001
	Galantamine	3 (16)	3 (25)	6 (44)	5 (14)	5 (31)	5 (24)	0.19
	Memantine	1 (5)	2 (16)	4 (29)	4 (12)	8 (47)	7 (35)	0.00049975
	Rivastigmine	1 (3)	1 (8)	3 (21)	1 (3)	3 (21)	3 (15)	0.0009995
Anticholesterolemia	Atorvastatin	9 (44)	7 (52)	6 (45)	7 (20)	6 (36)	6 (30)	6.63, 5, 0.25
	Simvastatin	23 (110)	25 (192)	24 (187)	25 (74)	25 (153)	25 (124)	0.97, 5, 0.96
Antihypertensives	Amlodipine	10 (47)	14 (109)	14 (109)	9 (28)	14 (87)	15 (75)	12.28, 5, 0.031
	Atenolol	5 (23)	6 (45)	8 (61)	5 (14)	4 (27)	6 (32)	0.0704648
	Bisoprolol	9 (42)	7 (56)	6 (49)	9 (26)	7 (41)	5 (27)	6.00, 5, 0.306
	Enalapril	1 (5)	2 (14)	1 (8)	1 (3)	2 (10)	2 (11)	0.49725
Antidepressants	Amitriptyline	6 (28)	4 (34)	3 (25)	4 (13)	3 (19)	2 (12)	0.06496
	Citalopram	17 (80)	12 (90)	11 (83)	17 (50)	12 (74)	11 (56)	15.2, 5, 0.00954
	Escitalopram	1 (4)	1 (8)	1 (7)	1 (3)	1 (7)	1 (4)	0.9945
	Fluoxetine	5 (22)	2 (18)	2 (17)	2 (7)	1 (7)	2 (10)	0.01699
	Paroxetine	1 (7)	1 (10)	1 (8)	1 (2)	2 (13)	1 (6)	0.546
	Sertraline	8 (38)	5 (41)	4 (34)	10 (31)	5 (30)	3 (17)	0.0009995
Antipsychotics	Olanzapine	11 (51)	5 (37)	4 (29)	7 (22)	2 (11)	3 (13)	0.00049975
	Quetiapine	4 (20)	6 (44)	5 (35)	7 (20)	5 (33)	8 (38)	0.143928
	Risperidone	7 (36)	5 (38)	4 (29)	8 (24)	4 (24)	5 (27)	0.00749625
AntiDiabetic	Metformin	10 (47)	10 (73)	8 (62)	8 (25)	8 (49)	8 (41)	2.44, 5, 0.7855
NSAIDs	Ibuprofen	3 (14)	2 (17)	1 (9)	2 (6)	2 (14)	2 (8)	0.315842
